# Supplementary material for: The antithrombin activity recovery after substitution therapy is associated with improved 28-day mortality in patients with sepsis-associated disseminated intravascular coagulation
Source: Thromb J. 2023 Nov 2;21:112. doi: 10.1186/s12959-023-00556-6 (PMC10621171; doi:10.1186/s12959-023-00556-6)
Supplement: Supplementary file 2 — Additional file 2: Supplement table 1. Estimated probability of 28-day survival rate for post-treatment antithrombin activity. The values of the logistic regression curves shown in Figure 3 are listed. [file 12959_2023_556_MOESM2_ESM.xlsx]

## Sheet: Supplement3
	Supplement table 1. Estimated probability of 28-day survival rate for post-treatment antithrombin activity
	Post-treatment AT activity	Overall				Non Recover from DIC				Recover from DIC
		Estimated probability	95％CI			Estimated probability	95％CI			Estimated probability	95％CI
	10	0.4789	0.3755	-	0.5842	0.4499	0.3455	-	0.559	0.8338	0.747	-	0.8951
	20	0.5345	0.4424	-	0.6243	0.4855	0.3916	-	0.5804	0.8527	0.7818	-	0.9034
	30	0.5893	0.5112	-	0.6631	0.5211	0.4393	-	0.6017	0.8697	0.8127	-	0.9113
	40	0.6419	0.5791	-	0.7001	0.5565	0.4877	-	0.6233	0.885	0.8397	-	0.9188
	50	0.6913	0.6436	-	0.7353	0.5914	0.5353	-	0.6453	0.8988	0.8629	-	0.9261
	60	0.7367	0.7021	-	0.7686	0.6254	0.5805	-	0.6682	0.911	0.8826	-	0.9331
	70	0.7776	0.7527	-	0.8006	0.6582	0.6215	-	0.693	0.9219	0.899	-	0.94
	80	0.8137	0.7941	-	0.8318	0.6895	0.6564	-	0.7208	0.9316	0.9125	-	0.9468
	90	0.8451	0.8265	-	0.8621	0.7192	0.6848	-	0.7512	0.9402	0.9234	-	0.9534
	100	0.8721	0.8522	-	0.8896	0.7471	0.7082	-	0.7824	0.9477	0.9323	-	0.9598
	110	0.8949	0.8735	-	0.9131	0.7731	0.7283	-	0.8124	0.9543	0.9395	-	0.9657
	120	0.9141	0.8915	-	0.9324	0.7971	0.7464	-	0.8399	0.9602	0.9455	-	0.971
	130	0.9301	0.907	-	0.9477	0.8192	0.7631	-	0.8644	0.9653	0.9506	-	0.9757
	140	0.9432	0.9203	-	0.9598	0.8394	0.7787	-	0.8859	0.9698	0.955	-	0.9798
	150	0.954	0.9318	-	0.9693	0.8577	0.7933	-	0.9045	0.9737	0.9589	-	0.9832
	Abbreviations: AT, Antithrombin; CI, Confidence Interval.
