# Supplementary material for: The antithrombin activity recovery after substitution therapy is associated with improved 28-day mortality in patients with sepsis-associated disseminated intravascular coagulation
Source: Thromb J. 2023 Nov 2;21:112. doi: 10.1186/s12959-023-00556-6 (PMC10621171; doi:10.1186/s12959-023-00556-6)
Supplement: Supplementary file 3 — Additional file 3: Supplement figure 2 and Supplement table 2. Receiver operating characteristic curves of the antithrombin activities for 28-day survival calculated depending on the baseline SOFA score. A predictive model was constructed using logistic regression, and its performance was evaluated using Receiver operating characteristic (ROC) analysis. The formula for the predictive score of post-treatment antithrombin activity weighted by the odds ratio of the baseline SOFA score is as follows; If baseline SOFA score ≤7, then 1.018*Post-treatment AT activity + 1 If baseline SOFA score is 8-10, then 1.018*Post-treatment AT activity + 0.58. If baseline SOFA score is 11-13, then 1.018*Post-treatment AT activity + 0.39. If baseline SOFA score ≥14, then 1.018*Post-treatment AT activity + 0.15. [file 12959_2023_556_MOESM3_ESM.zip › Supplement table2R1.xlsx]

## Sheet: Sheet1
Logistic regression analysis for 28-day survival
Label	Level of Class Variable	OR	95% CI
Post-treatment Antithrombin activity		1.018	1.012	-	1.025
Classification of SOFA	SOFA score 8-10	0.579	0.379	-	0.886
Classification of SOFA	SOFA score 11-13	0.389	0.255	-	0.592
Classification of SOFA	SOFA score ≥14	0.15	0.098	-	0.227
Abbreviations: OR, Odds Ratio; CI, Confidence Interval; SOFA, Sequential Organ Failure Assessment.
